# Supplementary material for: Adeno-associated virus expressing a blood-brain barrier–penetrating enzyme improves GM1 gangliosidosis in a preclinical model
Source: J Clin Invest. 2025 Apr 8;135(12):e180724. doi: 10.1172/JCI180724 (PMC12165788; doi:10.1172/JCI180724)
Supplement: Supporting data values [file jci-135-180724-s203.xlsx]

## Sheet: Fig.1A
Low dose group
weeks	G-Low													T-Low													NT										WT
0	3	3	3	4	3	3	3	3	7	3	2	6	1	2	2	4	4	2	1	1	2	1	3	3	3	2	3	3	2	2	3	2	2	2	3	1	65	85	118	92	101	79	49	72	61	91	124	110	89
6	24	19	116	47	73	262	765	98	129	196	582	752	174	497	310	602	1732	608	198	189	15	1263	3	771	900	1326	2	12	2	4	1	3	3	3	3	0	96	74	119	86	65	62	86	55	42	92	54	92	204
14	11	29	100	69	120	264	539	111	10	36	432	361	203	369	284	523	785	6	68	428	135	2115	3	1028	656	660	6	9	4	2	2	4	3	2	3	1	94	91	134	108	124	118	76	37	78	103	106	74	445
23		17	108	235	72	104	701	87	7	18	207	174	713	828	224	560	771	22	86	818	419	1587	5	633	532	762	3	11	2	3	1	3	2	3	5	0	75	107	89	94	134	44	44	48	90	97	123	86	549
High dose group
weeks	G-High												T-High
0	1	2	4	1	4	3	2	2	5	2	1	2	2	4	3	2	5	3	2	2	0	2	2	5	1
6	205	1019	2839	236	1584	783	692	546	498	845	1411	402	1065	2149	1281	648		3336	2313	2173	236	277	3865	1935	1545
14	966	1110	1638	498	1503	1032	1205	442	1647	1537	1658	371	304	1201	995	332		2110	1136	1556	101	277	3179	1495	1568
23	917	873	1959	131	870	614	588	131	1731	1551	1090	462	272	1762	960	49		1180	2178	912	213	326	3285	1669	2192
[truncated: 4 more columns]

## Sheet: Fig.1B
Liver	G-Low	G-High	T-Low	T-High	NT	WT
	219.4	896.4	654.8	361.2	4.5	155.7
	894.2	969.1	322.6	828.4	11.5	96.2
	90.9	912.5	665.2	245.5	5.6	167
	1049.5	1517	536.9	1185.5	1.3	169.9
	48	823.3	8.2	333.8	5.4	195.3
	255.4	1040.4	176.3	886.1	2.9	184.4
	339.6		588.7	236.1	3.5	179.6
						248.3

## Sheet: Fig.1C
Spleen	G-Low	G-High	T-Low	T-High	NT	WT
	42.8	525.3	458.6	357.4	8.9	186.4
	158.3	423.5	263.1	982	10.6	300.7
	6	566.7	104.4	265.5	9.4	250.2
	489.4	151.7	216.8	1225.3	7.9	291.2
	2	307.5	14.2	342.7	5.2	299.5
	10	489.5	123.1	883.9	1.1	231.5
	92.5		507.3	337.7	0.9	262.2
						284.4

## Sheet: Fig.1D
Heart	G-Low	G-High	T-Low	T-High	NT	WT
	1.4	35.5	14.2	9.9	1	22.5
	4.4	41.8	4.9	77.1	1.1	21.6
	0.7	52.7	1.4	4.2	0.9	28.5
	5.4	39.1	4.3	32.9	0.6	22.6
	0.8	19.4	0.9	N.A.	0.5	42.1
	0.04	33.7	3.4	30.4	1.7	29.6
	2.5		8.5	4	0.1	25.6
						24.2

## Sheet: Fig.1E
Cerebrum	G-Low	G-High	T-Low	T-High	NT	WT
	2.4	2.6	12.9	8.7	2.4	63.4
	0.8	3.2	5.2	60.9	2.5	62.4
	1	2.7	0.4	1.9	1.6	69.9
	0.8	0.8	0.4	44.5	1.8	77.4
	1.9	1.7	0.3	4.3	0.7	67.3
	1.6	1.7	3.7	36.9	2.1	65.2
	1.9		16.6	4.4	1.8	73.1
						69.9

## Sheet: Fig.1F
Cerebellum	G-Low	G-High	T-Low	T-High	NT	WT
	3.6	3.3	11	7.3	3.3	59.6
	2.2	4.9	5.5	46.4	3.1	72.5
	2.1	3.2	1.7	2.6	2	52.3
	1.7	2.2	2	33.7	2.5	61.1
	2.8	2.4	2.6	4	2.1	59.4
	2.4	2.5	2.9	29.8	2.8	62.4
	2.7		14.2	3.9	2.6	60.6
						60.4

## Sheet: Fig.1G
Hippocampus	G-Low	G-High	T-Low	T-High	NT	WT
	2.1	3	15.1	8.4	2.5	54.2
	1.1	2.5	5.6	52.3	2.6	79.3
	2.1	2.5	2.4	3.8	1.4	71.5
	1.9	3.3	1.7	46.5	1.5	69.8
	1.7	2.1	1.5	4.6	1.4	46.7
	1.8	2.2	4.6	37.3	2.3	69.1
	1.9		19	4.7	1.7	79.6
						70.9

## Sheet: Fig.2A
Cerebrum	G-Low	G-High	T-Low	T-High	NT	WT
	444.14	176.25	9.25	8.2	524.53	8
	193.433	144.03	8.77	6.58	267.37	7.11
	176.067	144.09	110.363	15.5699	202.5	7.75
	168.757	192.03	103.918	9.48707	302.311	12.6176
	149.659	122.097	216.076	35.4873	182.679	12.9435
	130.657	155.722	18.2416	13.784	227.668	11.7357
	123.626		13.9337	16.6159	158.911	11.7325
						8.89
						18.2455
						14.5976
						16.3874

## Sheet: Fig.2B
Cerebellum	G-Low	G-High	T-Low	T-High	NT	WT
	73.27	71.38	3.84	5.24	65.56	4.06
	86.2417	70.09	4.93	3.13	44.62	4.33
	94.0029	69.3	44.6476	9.84127	72.9234	3.71
	94.2941	101.664	37.7546	4.94583	88.93	4.77
	114.298	120.536	105.679	12.1319	97.5872	5.43834
	117.563	125.587	9.02369	4.2498	102.235	4.78681
	94.4608		7.31149	9.58571	99.9256	5.38116
						4.41763
						9.47829
						7.30158
						7.6827

## Sheet: Fig.2C
Hippocampus	G-Low	G-High	T-Low	T-High	NT	WT
	96.32	91.49	7.75	9.16	111.78	9.16
	203.433	109.5	8.35	6.24	89.24	8.46
	260.877	104.77	79.912	12.9945	180.669	5.8
	169.8	183.079	100.794	11.2044	215.537	4.3
	182.575	178.455	192.096	27.5024	152.103	17.0311
	139.015	193.338	16.8207	11.7175	158.881	14.7011
	172.381		17.0126	13.0099	158.556	14.8337
						15.3391
						12.7497
						10.3975
						11.5299

[truncated: 23 more sheets: Fig.3D, Fig.3E, Fig.4A, Fig.4B, Fig.4C, Fig.4D, Fig.4E, Fig.5A, Fig.5B, Sup.Fig.1, Sup.Fig.2, Sup.Fig.3A, Sup.Fig.3B, Sup.Fig.3C, Sup.Fig.3D, Sup.Fig.4A, Sup.Fig.4B, Sup.Fig.4C, Sup.Fig.4D, Sup.Fig.4E …]
